# Supplementary material for: Lipid reprogramming of stratified squamous epithelium by the high-risk HPV E6 and E6/E7 oncoproteins
Source: Metabolomics. 2026 Jul 1;22(4):111. doi: 10.1007/s11306-026-02498-2 (PMC13323514; doi:10.1007/s11306-026-02498-2)
Supplement: Supplementary file 3 — Supplementary file3 (XLSX 76 kb) [file 11306_2026_2498_MOESM3_ESM.xlsx]

## Sheet: Skin_E6WT
Table 1. Cutaneous tissue E6 vs WT significant features in volcano plot
Feature	Subclass	p_value	FC	neg_log10P	log2FC	Change
(n)-dihydroxy ethoxy octadecanoic acid	OxFA	0.000495153	2.81894	3.30526	1.49515	Up
(n)-hexacosadienoic acid	FA	0.00228018	4.89862	2.64203	2.29238	Up
(n)-hydroxy EpODE	OxFA	0.000141644	3.27409	3.8488	1.7111	Up
(n)-hydroxy tetracosanoic acid, RT 3.23 C24:0	ω-OHVLFA	5.86767e-05	0.0902292	4.23153	-3.47026	Down
11-(3-methyl-5-pentylfuran-2-yl)-undecanoic acid	FuFA	0.019243	2.24596	1.71573	1.16734	Up
11-(3-methyl-5-propylfuran-2-yl)-undecanoic acid	FuFA	0.000594384	5.61457	3.22593	2.48918	Up
11-deoxy-PGF1a	OxFA	0.00207268	2.26415	2.68347	1.17897	Up
20-HEDE	OxFA	0.00334057	2.37317	2.47618	1.24681	Up
AC 18:2-OH;O, RT 0.69	ACAR	0.0205178	2.48738	1.68787	1.31463	Up
AC 20:0	ACAR	0.0123627	2.24044	1.90789	1.16378	Up
AC 20:0-OH, RT 1.77	ACAR	0.0305827	2.26301	1.51452	1.17824	Up
C17 Sphinganine, RT 1.1	Sph	5.31155e-05	0.242134	4.27478	-2.04612	Down
CE 22:6	CE	0.000438097	128	3.35843	7	Up
Cer(d17:0/14:0(OH))	Cer-ADS	5.38926e-07	0.0340529	6.26847	-4.87608	Down
Cer(d18:0/14:0)	Cer-NDS	0.0110808	0.242383	1.95543	-2.04464	Down
Cer(d18:0/16:0(OH)), RT 7.33	Cer-ADS	4.53203e-06	0.152346	5.34371	-2.71457	Down
Cer(d18:0/25:0)	Cer-NDS	0.0465304	0.078632	1.33226	-3.66874	Down
Cer(d18:1/17:0(OH)), RT 7.45	Cer-AS	4.99173e-06	0.288913	5.30175	-1.79129	Down
Cer(d18:1/18:2)	Cer-NS	0.0112222	2.3913	1.94992	1.2578	Up
Cer(d18:1/22:0(OH)), RT 10.3	Cer-AS	0.0109801	2.0223	1.95939	1.016	Up
Cer(d18:1/22:0(OH)), RT 13.64	Cer-AS	0.00156755	5.06318	2.80478	2.34004	Up
Cer(d18:1/24:1(OH)), RT 10.27	Cer-AS	0.0289171	2.38339	1.53885	1.25302	Up
Cer(d18:2/24:0(OH)), RT 10.71	Cer-ASD	0.0409649	3.30482	1.38759	1.72457	Up
Cer(t18:0/15:0)	Cer-NP	0.0212383	0.238007	1.67288	-2.07092	Down
Cer(t18:0/17:0(OH))	Cer-AP	2.9259e-05	0.300918	4.53374	-1.73256	Down
Cer(t18:0/17:0)	Cer-NP	0.000248901	0.0439029	3.60397	-4.50954	Down
Cer(t18:0/20:0(OH))	Cer-AP	0.00470649	3.59547	2.3273	1.84618	Up
Cer(t18:0/20:0)	Cer-NP	0.00301	2.44805	2.52143	1.29163	Up
Cer(t18:0/21:0(OH)), RT 10.09	Cer-AP	0.0232557	2.07267	1.63347	1.05149	Up
Cer(t18:0/21:0), RT 12.21	Cer-NP	0.00478852	3.3225	2.3198	1.73227	Up
Cer(t18:0/22:0(OH))	Cer-AP	0.0106486	3.79916	1.97271	1.92568	Up
Cer(t18:1(OH)/20:0)	Cer-NH	0.000521985	9.29204	3.28234	3.21599	Up
Cer(t18:1/23:0(OH)), RT 10.09	Cer-NH	0.0143236	2.83829	1.84395	1.50502	Up
DG(44:1)	DG	0.00750378	2.14682	2.12472	1.1022	Up
EpDTA	OxFA	0.000225639	2.12277	3.64659	1.08595	Up
epi F2c dihomo IsoP, RT 0.79	OxFA	6.84628e-05	2.66668	4.16455	1.41505	Up
epi F2c dihomo IsoP, RT 0.97	OxFA	0.000511732	8.45663	3.29096	3.08008	Up
EpODE	OxFA	0.00209173	2.25927	2.6795	1.17586	Up
epoxy eicosanoic acid / HEDE	OxFA	0.00242986	2.22304	2.61442	1.15254	Up
FA 18:1(OH)3	OxFA	0.000362914	2.40112	3.4402	1.26371	Up
FA 18:2(OH)3	OxFA	0.000615029	3.09015	3.2111	1.62768	Up
FAHFA(10:0/3-O-12:1(5Z)	OxFA	2.9259e-05	11.1224	4.53374	3.47539	Up
GlcCer(d18:2/16:0(OH))	GlcCer	0.0141895	2.11956	1.84803	1.08376	Up
GlcCer(d18:2/16:0)	GlcCer	0.0324255	2.89527	1.48911	1.5337	Up
GlcCer(d18:2/20:0)	GlcCer	0.000495153	0.45513	3.30526	-1.13565	Down
HDTA	OxFA	0.00236189	2.44159	2.62674	1.28782	Up
HODTA	OxFA	0.000858124	2.7	3.06645	1.43296	Up
HpOTrE	OxFA	0.00463888	2.07702	2.33359	1.05451	Up
LPC 20:4;O	OxLPC	0.00778996	3.75285	2.10847	1.90799	Up
LPC 20:4;O2	OxLPC	0.0141895	8.77523	1.84803	3.13344	Up
LPC O-18:2, RT 1.17	LPC-O	0.00153509	2.267	2.81387	1.18078	Up
octadecenoic acid (dihydroxy, OOH)	OxFA	0.0273558	3.23413	1.56295	1.69338	Up
oxo nonadecanoic caid	OxFA	0.000257757	2.73697	3.58879	1.45258	Up
PC 16:0_20:4(OH), RT 3.58	OxPC	0.00277716	2.4433	2.5564	1.28883	Up
PC 16:0_20:4(OH), RT 4.14	OxPC	0.00242938	2.00047	2.6145	1.00034	Up
PC O-16:0/22:5	PC-O	0.025671	2.10551	1.59056	1.07417	Up
PC O-18:2/22:6	PC-O	0.00740284	2.1469	2.1306	1.10225	Up
PC(36:2), RT 5.41	PC	2.64963e-06	0.317137	5.57682	-1.65682	Down
PC(41:4)	PC	0.000182726	2.28462	3.7382	1.19196	Up
PC(44:6), RT 12.49	PC	0.00117898	2.18345	2.92849	1.12661	Up
PC(44:6), RT 9.56	PC	0.00722159	4.17607	2.14137	2.06215	Up
PC(46:7)	PC	0.00501056	2.18986	2.30011	1.13084	Up
PC(52:4)	PC	0.00277716	2.52252	2.5564	1.33486	Up
PE 18:1_18:3	PE	0.000608914	2.11045	3.21544	1.07755	Up
PE 18:1_22:1, RT 13.31	PE	0.00805322	0.397112	2.09403	-1.33238	Down
PE 19:0_22:4	PE	2.9259e-05	2.84627	4.53374	1.50907	Up
PE 19:0_22:6	PE	0.00871374	2.09744	2.0598	1.06863	Up
PE O-16:0/18:2	PE-O	0.0212383	2.51792	1.67288	1.33224	Up
PE(42:4)	PE	0.0176449	2.49787	1.75338	1.3207	Up
Pentacosanoic acid	FA	0.0300565	0.392784	1.52206	-1.34819	Down
PG 16:1_18:2, RT 3.66	PG	5.38926e-07	0.477053	6.26847	-1.06778	Down
PG 22:5_22:6	PG	0.000495153	2.43719	3.30526	1.28522	Up
Resolvin D5	OxFA	7.83077e-05	4.1919	4.1062	2.0676	Up
SE 28:1/20:4	SE	0.0138538	2.68709	1.85843	1.42605	Up
SM(d18:1/16:0(OH)), RT 3.58	SM	0.00207268	3.07187	2.68347	1.61912	Up
Sphinganine	Sph	2.40628e-06	0.222134	5.61865	-2.1705	Down
Sphingosine-C17	Sph	9.48432e-07	0.496016	6.02299	-1.01154	Down
Tetracosenoic acid	FA	0.000675848	2.12472	3.17015	1.08727	Up
TG(47:2), RT 12.53	TG	0.0110808	0.0258912	1.95543	-5.2714	Down
TG(55:4), RT 12.68	TG	0.000995045	0.433064	3.00216	-1.20735	Down

## Sheet: Skin_E6E7WT
Table 2. Cutaneous tissue E6/E7 vs WT significant features in volcano plot
Feature	Subclass	p_value	FC	neg_log10P	log2FC	Change
Cer(d18:0/16:0)	Cer-NDS	0.00917375	0.418435	2.03745	-1.25692	Down
Cer(d18:1/17:0(OH)), RT 7.45	Cer-AS	1.1513e-05	0.283464	4.93881	-1.81876	Down
Cer(d18:0/18:0)	Cer-NDS	0.0495745	0.148192	1.30474	-2.75446	Down
Cer(d18:0/23:0)	Cer-NDS	0.00968786	0.0208316	2.01377	-5.58508	Down
Cer(d18:1/25:0)	Cer-NS	0.0100201	0.0829935	1.99913	-3.59086	Down
Cer(d18:0/25:0)	Cer-NDS	0.0111347	0.00468844	1.95332	-7.73668	Down
Cer(d18:0/24:0(OH))	Cer-ADS	0.0240362	0.0387209	1.61913	-4.69074	Down
Cer(d18:0/27:0)	Cer-NDS	0.0130006	0.010633	1.88604	-6.5553	Down
Cer(d18:0/28:0)	Cer-NDS	0.0103617	0.0536897	1.98457	-4.21921	Down
Cer(d18:1/29:0)	Cer-NS	0.0261047	0.0868612	1.58328	-3.52514	Down
Cer(t18:1/27:0(OH))	Cer-NH	0.0217307	0.0689942	1.66293	-3.85738	Down
Cer(d18:0/28:0(OH))	Cer-ADS	0.0179675	0.00342627	1.74551	-8.18914	Down
Cer(d18:1/29:0(OH))	Cer-AS	0.0106524	0.0134485	1.97255	-6.21641	Down
Cer(t18:1/31:0(OH))	Cer-NH	0.0144733	0.0603644	1.83943	-4.05016	Down
ω-18:2-Cer(d21:1/28:0)	Cer-EOS	0.00997175	0.0291582	2.00123	-5.09995	Down
Cer(t18:0/17:0(OH))	Cer-AP	5.92907e-07	0.163545	6.22701	-2.61224	Down
Cer(t18:0/18:0(OH))	Cer-AP	4.94999e-05	0.32716	4.3054	-1.61193	Down
GlcCer(d18:2/20:0)	GlcCer	1.50777e-05	0.409767	4.82167	-1.28713	Down
Cer(d18:0/16:0(OH)), RT 7.33	Cer-ADS	9.62194e-07	0.11602	6.01674	-3.10756	Down
Cer(d18:0/16:0(OH)), RT 7.63	Cer-ADS	0.0240362	0.109843	1.61913	-3.18649	Down
Cer(d17:0/14:0(OH))	Cer-ADS	5.13427e-08	0	7.28952	-7	Down
Cer(d18:0/14:0)	Cer-NDS	0.000153731	0.0917939	3.81324	-3.44546	Down
CL 16:0_18:2_16:0_18:2, RT 15.21	CL	0.00025208	0.266628	3.59846	-1.9071	Down
CL 16:0_18:2_16:0_18:2, RT 15.48	CL	1.65214e-05	0.33787	4.78195	-1.56546	Down
CL 18:2_18:1_18:1_16:0, RT 15.45	CL	0.0016768	0.321263	2.77552	-1.63817	Down
CL 18:2_18:1_18:1_16:0, RT 15.77	CL	0.000477969	0.426064	3.3206	-1.23086	Down
CL 18:2_18:1_18:1_16:0, RT 15.8	CL	0.000617944	0.175594	3.20905	-2.50969	Down
CL 18:2_18:2_18:2_18:1, RT 15.4	CL	0.00113039	0.311244	2.94677	-1.68388	Down
CL 18:0_18:1_18:2_18:2, RT 15.24	CL	0.00783565	0.486892	2.10592	-1.03833	Down
CL 18:0_18:1_18:2_18:2, RT 15.45	CL	0.0155568	0.370805	1.80808	-1.43127	Down
CL 18:0_18:1_18:2_18:2, RT 15.81	CL	0.00200884	0.297974	2.69705	-1.74674	Down
DG(32:2)	DG	4.49532e-05	0.475644	4.34724	-1.07205	Down
DG(34:4)	DG	0.000158481	0.485679	3.80002	-1.04193	Down
DG(34:3)	DG	2.09749e-05	0.402403	4.6783	-1.31329	Down
GlcCer(d18:1/18:0)	GlcCer	0.00218459	0.296463	2.66063	-1.75408	Down
GlcCer(d18:1/20:0), RT 10.4	GlcCer	0.0326308	0.285611	1.48637	-1.80787	Down
GlcCer(d18:1/20:0), RT 10.42	GlcCer	0.0294871	0.398403	1.53037	-1.3277	Down
GlcCer(d18:1/24:1)	GlcCer	0.000262795	0.370411	3.58038	-1.4328	Down
GlcCer(d18:1/23:0(OH)), RT 11.86	GlcCer	0.00456651	0.473757	2.34042	-1.07778	Down
GlcCer(d18:0/24:0)	GlcCer	0.0125541	0.0557531	1.90122	-4.1648	Down
GlcCer(d18:1/24:1(OH))	GlcCer	0.00049499	0.29494	3.3054	-1.76151	Down
GlcCer(d18:1/25:0(OH))	GlcCer	0.0199761	0.021022	1.69949	-5.57196	Down
GlcCer(t18:1/24:0(OH))	GlcCer	0.00997175	0.103137	2.00123	-3.27736	Down
GlcCer(d18:1/22:0(2OH))	GlcCer	0.00747272	0.110437	2.12652	-3.17871	Down
GM3(d18:1/16:0)	GM3	0.000173805	0.335462	3.75994	-1.57578	Down
Sphinganine	SPh	1.54254e-06	0.200049	5.81176	-2.32158	Down
Cer(t18:0/15:0)	Cer-NP	0.00163028	0.0726741	2.78774	-3.78242	Down
Cer(t18:0/17:0)	Cer-NP	3.2017e-05	0.0102712	4.49462	-6.60525	Down
MG 22:0, RT 4.03	MG	0.000300774	0.321387	3.52176	-1.63762	Down
MG 24:0, RT 5.98	MG	0.0460172	0.139181	1.33708	-2.84497	Down
PC 18:1_26:0	PC	0.0135252	0.196976	1.86886	-2.34391	Down
PC O-16:2/20:4	PC-O	0.000350293	0.459359	3.45557	-1.12231	Down
PE 18:1_18:1	PE	1.69651e-05	0.496329	4.77044	-1.01063	Down
PE 18:1_22:1, RT 13.31	PE	0.00413453	0.45589	2.38357	-1.13324	Down
PE O-16:1/16:0	PE-O	0.00185088	0.323887	2.73262	-1.62644	Down
PE O-18:1/16:0, RT 12.19	PE-O	0.0132547	0.235503	1.87763	-2.08618	Down
PG 16:1_18:2, RT 3.66	PG	1.09342e-05	0.393714	4.96121	-1.34478	Down
PI 18:0_18:1	PI	0.00542591	0.416874	2.26553	-1.26232	Down
PS 18:1_22:0	PS	0.000464512	0.3923	3.333	-1.34997	Down
PS 24:0_18:2	PS	1.90521e-05	0.434203	4.72006	-1.20356	Down
SM(d16:0/16:0)	SM	4.38424e-05	0.434374	4.35811	-1.20299	Down
SM(d18:1/18:0)	SM	0.0169945	0.491795	1.76969	-1.02387	Down
SM(d18:1/20:0)	SM	0.0144194	0.362272	1.84105	-1.46486	Down
SM(d16:1/23:0)	SM	0.00830375	0.274127	2.08073	-1.86708	Down
SM(18:0/22:0)	SM	0.00602254	0.0739359	2.22022	-3.75758	Down
SM(17:1/24:1)	SM	1.31664e-05	0.439208	4.88053	-1.18702	Down
SM(d18:1/23:1), RT 10.88	SM	0.000461125	0.426096	3.33618	-1.23075	Down
SM(d18:1/25:0)	SM	0.0337127	0.0728661	1.47221	-3.77861	Down
SM(d18:0/15:0)	SM	2.26812e-06	0.31842	5.64433	-1.651	Down
SM(d18:3/23:0)	SM	6.36284e-05	0.441975	4.19635	-1.17796	Down
SM(18:1,17:0)	SM	0.000446993	0.402765	3.3497	-1.31199	Down
SM(d18:0/23:0)	SM	0.00547591	0.0391759	2.26154	-4.67389	Down
(n)-hydroxy hexacosanoic acid C26:0	ω-OHVLFA	0.00997175	0.0131981	2.00123	-6.24353	Down
(n)-hydroxy tetracosanoic acid, RT 3.23 C24:0	ω-OHVLFA	8.77187e-06	0.0268254	5.05691	-5.22025	Down
(n)-hydroxy tetracosanoic acid, RT 5.1 C24:0	ω-OHVLFA	0.000257504	0.161143	3.58922	-2.63359	Down
Pentacosanoic acid C25:0	VLFA	0.000513849	0.116723	3.28916	-3.09884	Down
PC(36:2), RT 5.41	PC	1.70649e-06	0.261968	5.7679	-1.93254	Down
PC(37:6)	PC	0.00250866	0.45222	2.60056	-1.1449	Down
PC(O-32:2)	PC-O	4.60039e-05	0.493417	4.33721	-1.01912	Down
PE(O-32:1)	PE-O	0.00436635	0.35043	2.35988	-1.5128	Down
PE(O-36:3)	PE-O	1.94391e-05	0.478854	4.71132	-1.06234	Down
C17 Sphinganine, RT 1.1	Sph	1.5711e-05	0.204999	4.8038	-2.28631	Down
Sphingosine-C17	Sph	0.000188316	0.407927	3.72511	-1.29362	Down
TG(47:2), RT 12.53	TG	0.00277676	0.0244207	2.55646	-5.35575	Down
TG(49:4)	TG	0.00209995	0.372752	2.67779	-1.42371	Down
TG(50:6)	TG	0.000988368	0.463239	3.00508	-1.11017	Down
TG(50:4)	TG	0.00687127	0.348492	2.16296	-1.5208	Down
TG(51:5)	TG	0.00325413	0.398969	2.48757	-1.32565	Down
TG(51:4)	TG	0.00881821	0.377093	2.05462	-1.40701	Down
TG(51:3), RT 15.68	TG	0.0370124	0.47373	1.43165	-1.07786	Down
TG(52:5)	TG	0.00672587	0.373405	2.17225	-1.42119	Down
TG(52:4)	TG	0.0107988	0.453817	1.96662	-1.13982	Down
TG(53:6)	TG	0.0107988	0.456136	1.96662	-1.13246	Down
TG(53:5)	TG	0.0123372	0.418128	1.90878	-1.25798	Down
TG(53:4)	TG	0.0206573	0.433942	1.68493	-1.20443	Down
TG(55:4), RT 12.68	TG	1.37238e-06	0.0844786	5.86253	-3.56527	Down
AC 16:1-OH, RT 0.9	ACar	0.00185027	2.02819	2.73276	1.0202	Up
AC 18:3	ACar	0.00185027	2.43604	2.73276	1.28454	Up
AC 18:2	ACar	0.00131428	2.58564	2.88131	1.37052	Up
AC 18:2-OH;O, RT 0.69	ACar	4.13022e-05	4.95143	4.38403	2.30785	Up
AC 18:2-OH;O, RT 0.83	ACar	0.0030693	2.11752	2.51296	1.08237	Up
AC 20:0	ACar	1.52597e-05	5.31896	4.81645	2.41115	Up
AC 20:0-OH, RT 1.77	ACar	0.000212377	3.52401	3.67289	1.81722	Up
CAR 20:4;O	CAR	0.000108721	3.26554	3.96369	1.70732	Up
CE 18:3	CE	0.000369544	2.40955	3.43233	1.26876	Up
CE 18:2	CE	0.00549437	2.08583	2.26008	1.06062	Up
CE 20:4	CE	0.00588372	4.41438	2.23035	2.14221	Up
CE 22:6	CE	0.001095	128	2.96059	7	Up
CE 22:5	CE	0.0205127	15.8545	1.68798	3.98682	Up
CE 22:4	CE	0.0131982	3.17062	1.87948	1.66476	Up
Cer(d18:2/16:0(OH))	Cer-ASD	0.000464512	2.3155	3.333	1.21132	Up
Cer(d18:1/16:0(OH)), RT 5.06	Cer-AS	0.000505651	6.00967	3.29615	2.58729	Up
Cer(t18:0/16:0)	Cer-NP	0.000974935	3.40442	3.01102	1.76741	Up
Cer(d18:1/18:2)	Cer-NS	0.000331116	4.7	3.48002	2.23266	Up
Cer(d18:1/18:1)	Cer-NS	1.5711e-05	2.25148	4.8038	1.17087	Up
Cer(d18:1/22:0(OH)), RT 10.3	Cer-AS	4.33231e-05	5.03606	4.36328	2.33229	Up
Cer(d18:1/22:0(OH)), RT 13.64	Cer-AS	0.000110154	6.39751	3.958	2.67751	Up
Cer(t18:0/22:0(OH))	Cer-AP	0.00325413	2.33804	2.48757	1.2253	Up
Cer(d18:1/24:1(OH)), RT 10.27	Cer-AS	1.49274e-05	7.41455	4.82602	2.89036	Up
Cer(d18:1/24:1(OH)), RT 11.52	Cer-AS	1.1513e-05	4.33722	4.93881	2.11677	Up
Cer(t18:1/23:0(OH)), RT 10.09	Cer-AP	1.1513e-05	11.6795	4.93881	3.54591	Up
Cer(t18:0/20:0)	Cer-NP	0.000451939	3.00032	3.34492	1.58511	Up
Cer(d18:2/18:0)	Cer-NSD	0.0001284	2.62209	3.89144	1.39072	Up
Cer(t18:0/21:0), RT 12.21	Cer-NP	0.000339098	3.986	3.46967	1.99494	Up
Cer(t18:0/20:0(OH))	Cer-AP	0.000513849	2.5891	3.28916	1.37245	Up
Cer(t18:0/21:0(OH)), RT 10.09	Cer-AP	0.000101345	9.4069	3.9942	3.23372	Up
Cer(t18:0/21:0(OH)), RT 8.91	Cer-AP	0.000541698	5.65849	3.26624	2.50042	Up
Cer(d16:1/24:0(OH))	Cer-AS	0.000121994	4.41951	3.91366	2.14389	Up
Cer(d15:2/20:0)	Cer-NS	0.00337647	2.10758	2.47154	1.07559	Up
Cer(d17:1/16:0(OH)), RT 4.45	Cer-AS	0.000109094	4.06981	3.9622	2.02496	Up
Cer(t18:1(OH)/20:0)	Cer-NH	0.000339098	13.5307	3.46967	3.75817	Up
Cer(d18:2/24:0(OH)), RT 10.71	Cer-ASD	2.06484e-05	13.5982	4.68511	3.76534	Up
Cer(d17:1/20:1)	Cer-NS	0.0474667	3.05718	1.32361	1.6122	Up
DG(40:1)	DG	0.000345999	3.14609	3.46092	1.65356	Up
FA 18:2;O2, RT 0.81	OxFA	2.92427e-05	2.80667	4.53398	1.48886	Up
LPC 20:4;O2	OxLPA	0.0117081	12.4307	1.93151	3.63583	Up
LPC 20:4;O	OxLPA	5.84917e-05	5.3761	4.23291	2.42656	Up
FA 14:0(OH)	OHFA	0.00230874	3.6972	2.63662	1.88643	Up
FA 16:1(OH;O), RT 1.04	OxFA	0.00013202	2.69564	3.87936	1.43063	Up
FA 18:2(OH)3	TriHOME	0.000362461	2.96212	3.44074	1.56663	Up
FA 18:1(OH)3	TriHOME	5.50742e-05	2.55845	4.25905	1.35527	Up
GlcCer(d18:1/16:0(OH)), RT 4.91	GlcCer	3.10947e-05	3.05636	4.50731	1.61181	Up
GlcCer(d18:2/16:0(OH))	GlcCer	1.52597e-05	6.31972	4.81645	2.65986	Up
GlcCer(d18:2/16:0)	GlcCer	1.71621e-05	12.8895	4.76543	3.68812	Up
GlcCer(d15:1/18:0)	GlcCer	3.10947e-05	3.4526	4.50731	1.78768	Up
N-arachidoyl taurine	AAFA	4.60039e-05	3.31226	4.33721	1.72782	Up
11-(3-methyl-5-pentylfuran-2-yl)-undecanoic acid	FuFA	1.68617e-06	3.9349	5.7731	1.97633	Up
11-(3-methyl-5-propylfuran-2-yl)-undecanoic acid	FuFA	1.69651e-05	5.76188	4.77044	2.52654	Up
20-HEDE	OxFA	1.1513e-05	3.46261	4.93881	1.79186	Up
11-deoxy-PGF1a	OxFA	1.52597e-05	3.7082	4.81645	1.89072	Up
Resolvin D5	OxFA	5.58785e-05	3.86942	4.25276	1.95212	Up
FAHFA(10:0/3-O-12:1(5Z)	FAHFA	5.58785e-05	17.5649	4.25276	4.13462	Up
LPC 18:2	LPC	0.00046895	2.51669	3.32887	1.33153	Up
LPC 20:0	LPC	5.58785e-05	2.84068	4.25276	1.50624	Up
LPC 22:4	LPC	5.58785e-05	2.66282	4.25276	1.41295	Up
LPC 22:1	LPC	4.33231e-05	2.80462	4.36328	1.48781	Up
LPC 22:0	LPC	0.00185027	2.15193	2.73276	1.10563	Up
LPC 24:2	LPC	5.88427e-05	2.89192	4.23031	1.53203	Up
LPC O-16:0	LPC-O	0.000516823	2.31817	3.28666	1.21299	Up
LPC O-17:0	LPC-O	0.000371717	2.89108	3.42979	1.53161	Up
LPC O-18:2, RT 1.17	LPC-O	0.000427308	3.88882	3.36926	1.95933	Up
LPC O-20:0	LPC-O	0.00640223	2.02052	2.19367	1.01473	Up
LPC O-20:2	LPC-O	0.000300774	2.88927	3.52176	1.5307	Up
LPE 18:2	LPE	4.0454e-05	2.48624	4.39304	1.31396	Up
LPE 20:2	LPE	0.001095	2.25402	2.96059	1.1725	Up
LPE O-16:0	LPE-O	0.00131428	2.0167	2.88131	1.01199	Up
LPS 18:2	LPS	2.92146e-06	2.51818	5.5344	1.33238	Up
LPS O-18:0	LPS-O	8.48823e-05	2.24718	4.07118	1.16812	Up
PC 16:1_18:3, RT 4.26	PC	0.000308871	3.18709	3.51022	1.67224	Up
PC 16:0_20:6, RT 4.09	PC	0.00195971	2.31719	2.70781	1.21237	Up
PC 18:2_19:0	PC	0.00348175	2.19012	2.4582	1.13101	Up
PC 20:4_19:0	PC	0.000613515	3.2035	3.21218	1.67965	Up
PC 18:2_22:1	PC	0.000362461	2.62506	3.44074	1.39235	Up
PC 14:0_20:5	PC	0.0001284	3.97531	3.89144	1.99107	Up
PC 13:0_20:3	PC	0.00862811	2.3101	2.06408	1.20796	Up
PC 21:0_22:4	PC	0.00112119	2.19836	2.95032	1.13643	Up
PC 22:0_18:2	PC	0.000505651	2.19332	3.29615	1.13311	Up
PC 23:0_18:2	PC	0.00203706	2.06452	2.691	1.0458	Up
PC 16:0_20:4(OH), RT 3.58	PC	0.00021128	2.74896	3.67514	1.45889	Up
PC 16:0_20:4(OH), RT 4.14	PC	0.00262053	3.62591	2.58161	1.85834	Up
PC 16:0_20:4(OH), RT 4.57	PC	0.0001284	2.75671	3.89144	1.46295	Up
PC O-16:0/20:4	PC-O	0.000136914	2.27133	3.86355	1.18353	Up
PC O-18:1/18:2	PC-O	0.000101339	2.93209	3.99422	1.55193	Up
PC O-16:0/22:5	PC-O	1.65214e-05	4.74162	4.78195	2.24538	Up
PC O-18:2/22:6	PC-O	0.000369544	3.92307	3.43233	1.97198	Up
PC O-18:1/22:6	PC-O	0.000101339	3.12249	3.99422	1.6427	Up
PC O-18:0/22:6	PC-O	0.00029264	3.09581	3.53367	1.63032	Up
PC O-16:0/22:4	PC-O	3.10947e-05	2.86548	4.50731	1.51878	Up
PC(O-40:7), RT 6.66	PC-O	0.000419565	2.30236	3.3772	1.20311	Up
PC(38:4(OH)), RT 5.84	PC	0.00913433	2.09535	2.03932	1.06719	Up
PE 18:1_18:3	PE	0.000123083	3.64433	3.9098	1.86565	Up
PE 18:1_20:1, RT 11.66	PE	0.000136914	2.08348	3.86355	1.059	Up
PE 19:0_20:4	PE	0.000416108	3.1622	3.38079	1.66093	Up
PE 19:0_22:6	PE	0.000552961	3.28947	3.25731	1.71785	Up
PE 19:0_22:4	PE	5.58785e-05	5.04006	4.25276	2.33344	Up
PE 19:0_18:2, RT 10.16	PE	0.000233429	2.8162	3.63185	1.49375	Up
PE 22:1_18:2	PE	0.000113299	3.52638	3.94577	1.81819	Up
PE O-16:0/18:2	PE-O	7.69776e-06	3.49597	5.11364	1.80569	Up
PE O-18:0/22:4	PE-O	0.00102698	2.09142	2.98844	1.06448	Up
PG 18:0_20:4, RT 5.62	PG	0.000553632	3.1138	3.25678	1.63868	Up
PG 18:2_22:6	PG	0.00165426	2.08341	2.7814	1.05895	Up
PG 20:4_22:6	PG	0.000331116	3.035	3.48002	1.6017	Up
PG 20:3_22:6, RT 3.75	PG	0.000727686	2.37689	3.13806	1.24908	Up
PG 20:3_22:6, RT 3.93	PG	0.000451939	2.0555	3.34492	1.03949	Up
PG 22:5_22:6	PG	0.00116814	3.9588	2.93251	1.98506	Up
PG 22:4_22:6, RT 4	PG	0.00021128	3.18619	3.67514	1.67183	Up
PI 18:4_21:0	PI	0.000451939	2.09109	3.34492	1.06426	Up
PS 18:1_18:3, RT 4.8	PS	2.6897e-05	2.4486	4.5703	1.29196	Up
SE 28:1/18:2	SE	0.00121375	2.7054	2.91587	1.43584	Up
SE 28:1/20:4	SE	0.00590482	6.44725	2.22879	2.68868	Up
SM(d18:1/16:0(OH)), RT 3.58	SM	2.06484e-05	4.18156	4.68511	2.06404	Up
DG(44:1)	DG	0.000699423	2.27107	3.15526	1.18337	Up
EpODE	OxFA	5.58785e-05	2.46749	4.25276	1.30304	Up
EpDTA	OxFA	0.00185027	2.14152	2.73276	1.09863	Up
(n)-hydroxy eicosanoic acid, RT 3.04 C20:0	ωOHLFA	0.00439039	5.45952	2.3575	2.44877	Up
(n)-hydroxy eicosanoic acid, RT 3.5 C20:0	ωOHLFA	0.000406714	3.14252	3.39071	1.65192	Up
(n)-hydroxy EpODE	OxFA	0.000513849	4.18687	3.28916	2.06587	Up
HpOTrE	OxFA	0.000831638	2.65851	3.08007	1.41062	Up
HODTA	OxFA	6.68607e-05	2.77886	4.17483	1.47449	Up
oxo nonadecanoic caid	OxFA	1.1513e-05	4.47417	4.93881	2.16162	Up
(n)-dihydroxy ethoxy octadecanoic acid	OxFA	2.84621e-07	4.11297	6.54573	2.04018	Up
epoxy eicosanoic acid / HEDE	OxFA	1.69651e-05	3.38446	4.77044	1.75892	Up
epi F2c dihomo IsoP, RT 0.79	OxFA	0.000291971	2.28102	3.53466	1.18968	Up
epi F2c dihomo IsoP, RT 0.97	OxFA	0.0001284	9.44332	3.89144	3.23929	Up
HDTA	OxFA	0.00227643	2.28977	2.64275	1.1952	Up
Tetracosenoic acid C24:1	FA	0.000250143	3.51635	3.60181	1.81408	Up
(n)-hexacosadienoic acid C26:2	FA	2.84621e-07	21.6412	6.54573	4.43571	Up
PC(39:6), RT 8.22	PC	0.00164096	2.08002	2.7849	1.0566	Up
PC(39:4), RT 7.48	PC	0.000321932	9.7379	3.49224	3.28361	Up
PC(39:4), RT 8.98	PC	0.00125787	3.19704	2.90036	1.67674	Up
PC(39:2)	PC	0.00177147	2.01155	2.75167	1.0083	Up
PC(40:4)	PC	0.000299259	2.4937	3.52395	1.31829	Up
PC(40:2)	PC	0.0001284	2.32252	3.89144	1.21569	Up
PC(42:6)	PC	0.00113158	2.25499	2.94632	1.17312	Up
PC(44:7), RT 8.62	PC	0.00075836	2.26833	3.12012	1.18163	Up
PC(44:6), RT 12.49	PC	3.10947e-05	3.86371	4.50731	1.94999	Up
PC(44:6), RT 9.56	PC	3.15437e-05	5.0121	4.50109	2.32542	Up
PC(46:7)	PC	0.000188316	3.75025	3.72511	1.90699	Up
PC(52:4)	PC	1.5229e-05	4.53142	4.81733	2.17996	Up
PC(41:4)	PC	0.000298988	4.11433	3.52435	2.04066	Up
PC(O-34:2)	PC-O	0.000250143	2.23483	3.60181	1.16017	Up
PC(O-36:4)	PC-O	0.000240666	3.09562	3.61858	1.63023	Up
PC(O-38:5), RT 13.09	PC-O	0.000180101	2.50558	3.74448	1.32514	Up
PC(O-38:5), RT 7.15	PC-O	0.00185027	2.13175	2.73276	1.09204	Up
PC(O-38:4)	PC-O	7.93995e-05	2.85759	4.10018	1.5148	Up
PC(O-40:5)	PC-O	0.000708738	2.55873	3.14951	1.35543	Up
PC(O-42:6)	PC-O	0.00185802	2.64936	2.73095	1.40565	Up
PC(O-42:5), RT 10.93	PC-O	0.00135835	2.3321	2.86699	1.22163	Up
PE(42:4)	PE	8.50805e-05	3.0653	4.07017	1.61603	Up
PI(39:4)	PI	0.000733104	2.11392	3.13483	1.07992	Up
PS(18:2/19:0)	PS	0.00290388	2.96113	2.53702	1.56615	Up
Phytosphingosine	Sph	0.000344912	6.96349	3.46229	2.79981	Up
22-oxocholesterol	Oxysterol	0.000291971	2.7102	3.53466	1.4384	Up

## Sheet: FRT_E6WT
Table 3. FRT tissue E6 vs WT significant features in volcano plot
Feature	p_value	FC	neg_log10P	log2FC	Change
GlcCer(d18:2/20:0)	0.0458969	0.203891	1.33822	-2.29413	Down
DG(35:2), RT 11.47	0.0491909	0.446052	1.30812	-1.16472	Down
DG(36:2)	0.0248401	0.423998	1.60485	-1.23787	Down
DG(36:1), RT 12.76	0.0182132	0.44158	1.73961	-1.17925	Down
DG O-16:0_18:0, RT 14.52	0.0404348	0.47715	1.39324	-1.06749	Down
PC 26:3;O2, RT 1.75	0.0484968	0.331608	1.31429	-1.59245	Down
GlcCer(d18:1/20:0), RT 10.42	0.0494598	0.463164	1.30575	-1.1104	Down
GlcCer(d18:1/22:0(OH)), RT 10.88	0.0125556	0.449995	1.90116	-1.15202	Down
N-stearoyl alanine	0.0425133	0.430592	1.37147	-1.21561	Down
PC(38:4(OH)), RT 5.84	0.0112219	0.489934	1.94993	-1.02934	Down
Sulfatide 18:1/16:0	0.0295613	0.459274	1.52928	-1.12257	Down
CE 18:3	0.0262523	2.90448	1.58083	1.53828	Up
CE 18:2	0.0345256	2.97715	1.46186	1.57393	Up
CE 20:5	0.00342862	4.43417	2.46488	2.14867	Up
CE 20:4	0.0400603	3.27412	1.39729	1.71111	Up
CE 22:6	0.0381333	4.00334	1.4187	2.0012	Up
CE 22:5	0.00804077	7.55047	2.0947	2.91657	Up
CL 18:1_18:1_18:2_20:4, RT 15.4	0.0217614	2.32093	1.66231	1.2147	Up
LPC 20:4;O	0.044663	2.55503	1.35005	1.35334	Up
GlcCer(d15:1/18:0)	0.0084112	4.65642	2.07514	2.21922	Up
GM3(d18:1/16:0)	0.0386888	2.05797	1.41241	1.04122	Up
SE 28:1/20:4	0.0297059	3.88516	1.52716	1.95797	Up

## Sheet: FRT_E6E7WT
Table 4. FRT tissue E6/E7 vs WT significant features in volcano plot
Feature	p_value	FC	neg_log10P	log2FC	Change
ω-18:2-Cer(d16:1/32:0)	0.0282228	0.468287	1.5494	-1.09454	Down
GlcCer(d18:2/20:0)	0.0497372	0.237479	1.30332	-2.07413	Down
DG(33:1), RT 9.79	0.0461529	0.24085	1.3358	-2.05379	Down
Palmitamide	0.0362889	0.411475	1.44023	-1.28112	Down
PC 26:3;O2, RT 1.75	0.0417191	0.308803	1.37966	-1.69524	Down
LPC 22:6	0.0168659	0.473201	1.77299	-1.07947	Down
PC(38:4(OH)), RT 5.84	0.00425581	0.37982	2.37102	-1.39661	Down
PE(38:5)	0.0477656	0.393246	1.32089	-1.34649	Down
CL 18:1_18:1_18:2_20:4, RT 15.4	0.0347752	2.02064	1.45873	1.01481	Up
GlcCer(d15:1/18:0)	0.00293501	6.16326	2.53239	2.62369	Up
LPC O-17:0	0.0162138	2.79978	1.79012	1.48531	Up
PC 20:4_19:0	0.00320911	2.25622	2.49361	1.17391	Up
PC O-16:0/22:5	0.0165097	2.05557	1.78226	1.03954	Up
PE 19:0_20:4	0.00272992	2.23756	2.56385	1.16193	Up
PE 19:0_22:4	0.00267416	2.6603	2.57281	1.41159	Up
PG 18:1_17:1	0.0443089	2.13536	1.35351	1.09448	Up
PI 18:2_19:1	0.0268859	2.33882	1.57048	1.22578	Up
PI 18:4_21:0	0.00489054	2.08008	2.31064	1.05664	Up
PS 18:1_21:1	0.0260959	2.99352	1.58343	1.58184	Up
PC(35:0)	0.0135044	2.03226	1.86953	1.02308	Up
PC(39:4), RT 8.98	0.01024	2.03769	1.9897	1.02693	Up
PC(39:3)	0.0162215	2.05215	1.78991	1.03713	Up
PC(39:2)	0.0227287	2.28143	1.64343	1.18994	Up
PC(41:2)	0.0392301	2.65746	1.40638	1.41005	Up
PC(41:4)	0.00170063	2.33145	2.76939	1.22123	Up
PI(37:2)	0.00482367	3.23257	2.31662	1.69268	Up
PS(18:2/19:0)	0.00166486	6.1785	2.77862	2.62726	Up
Phytosphingosine	0.0218032	2.96054	1.66148	1.56586	Up

## Sheet: Shared_E6E7WT
Table 5. Shared cutaneous tissue E6 and E6/E7 vs WT significant features in volcano plot							Table 6. Shared FRT tissue E6 and E6/E7 vs WT significant features in volcano plot
Feature_Ear/Skin	p_value (E6/WT)	FC (E6/WT)	p_value (E6E7/WT)	FC (E6E7/WT)			Feature_FRT	p_value (E6/WT)	FC (E6/WT)	p_value (E6E7/WT)	FC (E6E7/WT)
AC 18:2-OH;O, RT 0.69	0.0205178	2.48738	4.13022e-05	4.95143			GlcCer(d18:2/20:0)	0.0458969	0.203891	0.0497372	0.237479
AC 20:0	0.0123627	2.24044	1.52597e-05	5.31896			PC 26:3;O2, RT 1.75	0.0484968	0.331608	0.0417191	0.308803
AC 20:0-OH, RT 1.77	0.0305827	2.26301	0.000212377	3.52401			PC(38:4(OH)), RT 5.84	0.0112219	0.489934	0.00425581	0.37982
CE 22:6	0.000438097	128	0.001095	128			CL 18:1_18:1_18:2_20:4, RT 15.4	0.0217614	2.32093	0.0347752	2.02064
Cer(d18:1/18:2)	0.0112222	2.3913	0.000331116	4.7			GlcCer(d15:1/18:0)	0.0084112	4.65642	0.00293501	6.16326
Cer(d18:1/17:0(OH)), RT 7.45	4.99173e-06	0.288913	1.1513e-05	0.283464
Cer(d18:1/22:0(OH)), RT 10.3	0.0109801	2.0223	4.33231e-05	5.03606
Cer(d18:1/22:0(OH)), RT 13.64	0.00156755	5.06318	0.000110154	6.39751
Cer(t18:0/22:0(OH))	0.0106486	3.79916	0.00325413	2.33804
Cer(d18:1/24:1(OH)), RT 10.27	0.0289171	2.38339	1.49274e-05	7.41455
Cer(d18:0/25:0)	0.0465304	0.078632	0.0111347	0.00468844
Cer(t18:1/23:0(OH)), RT 10.09	0.0143236	2.83829	1.1513e-05	11.6795
Cer(t18:0/20:0)	0.00301	2.44805	0.000451939	3.00032
Cer(t18:0/21:0), RT 12.21	0.00478852	3.3225	0.000339098	3.986
Cer(t18:0/17:0(OH))	2.9259e-05	0.300918	5.92907e-07	0.163545
Cer(t18:0/20:0(OH))	0.00470649	3.59547	0.000513849	2.5891
Cer(t18:0/21:0(OH)), RT 10.09	0.0232557	2.07267	0.000101345	9.4069
GlcCer(d18:2/20:0)	0.000495153	0.45513	1.50777e-05	0.409767
Cer(d18:0/16:0(OH)), RT 7.33	4.53203e-06	0.152346	9.62194e-07	0.11602
Cer(t18:1(OH)/20:0)	0.000521985	9.29204	0.000339098	13.5307
Cer(d18:2/24:0(OH)), RT 10.71	0.0409649	3.30482	2.06484e-05	13.5982
Cer(d17:0/14:0(OH))	5.38926e-07	0.0340529	5.13427e-08	0
Cer(d18:0/14:0)	0.0110808	0.242383	0.000153731	0.0917939
LPC 20:4;O2	0.0141895	8.77523	0.0117081	12.4307
LPC 20:4;O	0.00778996	3.75285	5.84917e-05	5.3761
FA 18:2(OH)3	0.000615029	3.09015	0.000362461	2.96212
FA 18:1(OH)3	0.000362914	2.40112	5.50742e-05	2.55845
GlcCer(d18:2/16:0(OH))	0.0141895	2.11956	1.52597e-05	6.31972
GlcCer(d18:2/16:0)	0.0324255	2.89527	1.71621e-05	12.8895
11-(3-methyl-5-pentylfuran-2-yl)-undecanoic acid	0.019243	2.24596	1.68617e-06	3.9349
11-(3-methyl-5-propylfuran-2-yl)-undecanoic acid	0.000594384	5.61457	1.69651e-05	5.76188
20-HEDE	0.00334057	2.37317	1.1513e-05	3.46261
11-deoxy-PGF1a	0.00207268	2.26415	1.52597e-05	3.7082
Resolvin D5	7.83077e-05	4.1919	5.58785e-05	3.86942
FAHFA(10:0/3-O-12:1(5Z)	2.9259e-05	11.1224	5.58785e-05	17.5649
Sphinganine	2.40628e-06	0.222134	1.54254e-06	0.200049
Cer(t18:0/15:0)	0.0212383	0.238007	0.00163028	0.0726741
Cer(t18:0/17:0)	0.000248901	0.0439029	3.2017e-05	0.0102712
LPC O-18:2, RT 1.17	0.00153509	2.267	0.000427308	3.88882
PC 16:0_20:4(OH), RT 3.58	0.00277716	2.4433	0.00021128	2.74896
PC 16:0_20:4(OH), RT 4.14	0.00242938	2.00047	0.00262053	3.62591
PC O-16:0/22:5	0.025671	2.10551	1.65214e-05	4.74162
PC O-18:2/22:6	0.00740284	2.1469	0.000369544	3.92307
PE 18:1_18:3	0.000608914	2.11045	0.000123083	3.64433
PE 18:1_22:1, RT 13.31	0.00805322	0.397112	0.00413453	0.45589
PE 19:0_22:6	0.00871374	2.09744	0.000552961	3.28947
PE 19:0_22:4	2.9259e-05	2.84627	5.58785e-05	5.04006
PE O-16:0/18:2	0.0212383	2.51792	7.69776e-06	3.49597
PG 16:1_18:2, RT 3.66	5.38926e-07	0.477053	1.09342e-05	0.393714
PG 22:5_22:6	0.000495153	2.43719	0.00116814	3.9588
SE 28:1/20:4	0.0138538	2.68709	0.00590482	6.44725
SM(d18:1/16:0(OH)), RT 3.58	0.00207268	3.07187	2.06484e-05	4.18156
DG(44:1)	0.00750378	2.14682	0.000699423	2.27107
EpODE	0.00209173	2.25927	5.58785e-05	2.46749
EpDTA	0.000225639	2.12277	0.00185027	2.14152
(n)-hydroxy tetracosanoic acid, RT 3.23	5.86767e-05	0.0902292	8.77187e-06	0.0268254
(n)-hydroxy EpODE	0.000141644	3.27409	0.000513849	4.18687
HpOTrE	0.00463888	2.07702	0.000831638	2.65851
HODTA	0.000858124	2.7	6.68607e-05	2.77886
oxo nonadecanoic caid	0.000257757	2.73697	1.1513e-05	4.47417
(n)-dihydroxy ethoxy octadecanoic acid	0.000495153	2.81894	2.84621e-07	4.11297
epoxy eicosanoic acid / HEDE	0.00242986	2.22304	1.69651e-05	3.38446
epi F2c dihomo IsoP, RT 0.79	6.84628e-05	2.66668	0.000291971	2.28102
epi F2c dihomo IsoP, RT 0.97	0.000511732	8.45663	0.0001284	9.44332
HDTA	0.00236189	2.44159	0.00227643	2.28977
Tetracosenoic acid	0.000675848	2.12472	0.000250143	3.51635
(n)-hexacosadienoic acid	0.00228018	4.89862	2.84621e-07	21.6412
Pentacosanoic acid	0.0300565	0.392784	0.000513849	0.116723
PC(36:2), RT 5.41	2.64963e-06	0.317137	1.70649e-06	0.261968
PC(44:6), RT 12.49	0.00117898	2.18345	3.10947e-05	3.86371
PC(44:6), RT 9.56	0.00722159	4.17607	3.15437e-05	5.0121
PC(46:7)	0.00501056	2.18986	0.000188316	3.75025
PC(52:4)	0.00277716	2.52252	1.5229e-05	4.53142
PC(41:4)	0.000182726	2.28462	0.000298988	4.11433
PE(42:4)	0.0176449	2.49787	8.50805e-05	3.0653
C17 Sphinganine, RT 1.1	5.31155e-05	0.242134	1.5711e-05	0.204999
Sphingosine-C17	9.48432e-07	0.496016	0.000188316	0.407927
TG(47:2), RT 12.53	0.0110808	0.0258912	0.00277676	0.0244207
TG(55:4), RT 12.68	0.000995045	0.433064	1.37238e-06	0.0844786

## Sheet: Unique_E6WT
Table 7. Unique cutaneous tissue E6 vs WT significant features in volcano plot					Table 8. Unique FRT tissue E6 vs WT significant features in volcano plot
Feature_Ear/Skin	p_value	FC			Feature_FRT	p_value	FC
octadecenoic acid (dihydroxy, OOH)	0.0273558	3.23413			DG(35:2), RT 11.47	0.0491909	0.446052
					DG(36:2)	0.0248401	0.423998
					DG(36:1), RT 12.76	0.0182132	0.44158
					DG O-16:0_18:0, RT 14.52	0.0404348	0.47715
					GlcCer(d18:1/20:0), RT 10.42	0.0494598	0.463164
					GlcCer(d18:1/22:0(OH)), RT 10.88	0.0125556	0.449995
					N-stearoyl alanine	0.0425133	0.430592
					Sulfatide 18:1/16:0	0.0295613	0.459274
					CE 18:3	0.0262523	2.90448
					CE 18:2	0.0345256	2.97715
					CE 20:5	0.00342862	4.43417
					CE 20:4	0.0400603	3.27412
					CE 22:6	0.0381333	4.00334
					CE 22:5	0.00804077	7.55047
					LPC 20:4;O	0.044663	2.55503
					GM3(d18:1/16:0)	0.0386888	2.05797
					SE 28:1/20:4	0.0297059	3.88516

## Sheet: Unique_E6E7WT
Table 9. Unique cutaneous tissue E6/E7 vs WT significant features in volcano plot					Table 10. Unique FRT tissue E6/E7 vs WT significant features in volcano plot
Feature_Ear/Skin	p_value	FC			Feature_FRT	p_value	FC
AC 16:1-OH, RT 0.9	0.00185027	2.02819			ω-18:2-Cer(d16:1/32:0)	0.0282228	0.468287
AC 18:3	0.00185027	2.43604			DG(33:1), RT 9.79	0.0461529	0.24085
AC 18:2	0.00131428	2.58564			Palmitamide	0.0362889	0.411475
AC 18:2-OH;O, RT 0.83	0.0030693	2.11752			LPC 22:6	0.0168659	0.473201
CAR 20:4;O	0.000108721	3.26554			PE(38:5)	0.0477656	0.393246
CE 18:3	0.000369544	2.40955			LPC O-17:0	0.0162138	2.79978
CE 18:2	0.00549437	2.08583			PC 20:4_19:0	0.00320911	2.25622
CE 20:4	0.00588372	4.41438			PC O-16:0/22:5	0.0165097	2.05557
CE 22:5	0.0205127	15.8545			PE 19:0_20:4	0.00272992	2.23756
CE 22:4	0.0131982	3.17062			PE 19:0_22:4	0.00267416	2.6603
Cer(d18:0/16:0)	0.00917375	0.418435			PG 18:1_17:1	0.0443089	2.13536
Cer(d18:2/16:0(OH))	0.000464512	2.3155			PI 18:2_19:1	0.0268859	2.33882
Cer(d18:1/16:0(OH)), RT 5.06	0.000505651	6.00967			PI 18:4_21:0	0.00489054	2.08008
Cer(t18:0/16:0)	0.000974935	3.40442			PS 18:1_21:1	0.0260959	2.99352
Cer(d18:1/18:1)	1.5711e-05	2.25148			PC(35:0)	0.0135044	2.03226
Cer(d18:0/18:0)	0.0495745	0.148192			PC(39:4), RT 8.98	0.01024	2.03769
Cer(d18:0/23:0)	0.00968786	0.0208316			PC(39:3)	0.0162215	2.05215
Cer(d18:1/24:1(OH)), RT 11.52	1.1513e-05	4.33722			PC(39:2)	0.0227287	2.28143
Cer(d18:1/25:0)	0.0100201	0.0829935			PC(41:2)	0.0392301	2.65746
Cer(d18:0/24:0(OH))	0.0240362	0.0387209			PC(41:4)	0.00170063	2.33145
Cer(d18:0/27:0)	0.0130006	0.010633			PI(37:2)	0.00482367	3.23257
Cer(d18:0/28:0)	0.0103617	0.0536897			PS(18:2/19:0)	0.00166486	6.1785
Cer(d18:1/29:0)	0.0261047	0.0868612			Phytosphingosine	0.0218032	2.96054
Cer(t18:1/27:0(OH))	0.0217307	0.0689942
Cer(d18:0/28:0(OH))	0.0179675	0.00342627
Cer(d18:1/29:0(OH))	0.0106524	0.0134485
Cer(t18:1/31:0(OH))	0.0144733	0.0603644
ω-18:2-Cer(d21:1/28:0)	0.00997175	0.0291582
Cer(d18:2/18:0)	0.0001284	2.62209
Cer(t18:0/18:0(OH))	4.94999e-05	0.32716
Cer(t18:0/21:0(OH)), RT 8.91	0.000541698	5.65849
Cer(d16:1/24:0(OH))	0.000121994	4.41951
Cer(d15:2/20:0)	0.00337647	2.10758
Cer(d17:1/16:0(OH)), RT 4.45	0.000109094	4.06981
Cer(d18:0/16:0(OH)), RT 7.63	0.0240362	0.109843
Cer(d17:1/20:1)	0.0474667	3.05718
CL 16:0_18:2_16:0_18:2, RT 15.21	0.00025208	0.266628
CL 16:0_18:2_16:0_18:2, RT 15.48	1.65214e-05	0.33787
CL 18:2_18:1_18:1_16:0, RT 15.45	0.0016768	0.321263
CL 18:2_18:1_18:1_16:0, RT 15.77	0.000477969	0.426064
CL 18:2_18:1_18:1_16:0, RT 15.8	0.000617944	0.175594
CL 18:2_18:2_18:2_18:1, RT 15.4	0.00113039	0.311244
CL 18:0_18:1_18:2_18:2, RT 15.24	0.00783565	0.486892
CL 18:0_18:1_18:2_18:2, RT 15.45	0.0155568	0.370805
CL 18:0_18:1_18:2_18:2, RT 15.81	0.00200884	0.297974
DG(32:2)	4.49532e-05	0.475644
DG(34:4)	0.000158481	0.485679
DG(34:3)	2.09749e-05	0.402403
DG(40:1)	0.000345999	3.14609
FA 18:2;O2, RT 0.81	2.92427e-05	2.80667
FA 14:0(OH)	0.00230874	3.6972
FA 16:1(OH;O), RT 1.04	0.00013202	2.69564
GlcCer(d18:1/16:0(OH)), RT 4.91	3.10947e-05	3.05636
GlcCer(d18:1/18:0)	0.00218459	0.296463
GlcCer(d18:1/20:0), RT 10.4	0.0326308	0.285611
GlcCer(d18:1/20:0), RT 10.42	0.0294871	0.398403
GlcCer(d18:1/24:1)	0.000262795	0.370411
GlcCer(d18:1/23:0(OH)), RT 11.86	0.00456651	0.473757
GlcCer(d18:0/24:0)	0.0125541	0.0557531
GlcCer(d18:1/24:1(OH))	0.00049499	0.29494
GlcCer(d18:1/25:0(OH))	0.0199761	0.021022
GlcCer(t18:1/24:0(OH))	0.00997175	0.103137
GlcCer(d18:1/22:0(2OH))	0.00747272	0.110437
GlcCer(d15:1/18:0)	3.10947e-05	3.4526
GM3(d18:1/16:0)	0.000173805	0.335462
N-arachidoyl taurine	4.60039e-05	3.31226
LPC 18:2	0.00046895	2.51669
LPC 20:0	5.58785e-05	2.84068
LPC 22:4	5.58785e-05	2.66282
LPC 22:1	4.33231e-05	2.80462
LPC 22:0	0.00185027	2.15193
LPC 24:2	5.88427e-05	2.89192
LPC O-16:0	0.000516823	2.31817
LPC O-17:0	0.000371717	2.89108
LPC O-20:0	0.00640223	2.02052
LPC O-20:2	0.000300774	2.88927
LPE 18:2	4.0454e-05	2.48624
LPE 20:2	0.001095	2.25402
LPE O-16:0	0.00131428	2.0167
LPS 18:2	2.92146e-06	2.51818
LPS O-18:0	8.48823e-05	2.24718
MG 22:0, RT 4.03	0.000300774	0.321387
MG 24:0, RT 5.98	0.0460172	0.139181
PC 16:1_18:3, RT 4.26	0.000308871	3.18709
PC 16:0_20:6, RT 4.09	0.00195971	2.31719
PC 18:2_19:0	0.00348175	2.19012
PC 20:4_19:0	0.000613515	3.2035
PC 18:2_22:1	0.000362461	2.62506
PC 14:0_20:5	0.0001284	3.97531
PC 13:0_20:3	0.00862811	2.3101
PC 21:0_22:4	0.00112119	2.19836
PC 22:0_18:2	0.000505651	2.19332
PC 23:0_18:2	0.00203706	2.06452
PC 16:0_20:4(OH), RT 4.57	0.0001284	2.75671
PC 18:1_26:0	0.0135252	0.196976
PC O-16:2/20:4	0.000350293	0.459359
PC O-16:0/20:4	0.000136914	2.27133
PC O-18:1/18:2	0.000101339	2.93209
PC O-18:1/22:6	0.000101339	3.12249
PC O-18:0/22:6	0.00029264	3.09581
PC O-16:0/22:4	3.10947e-05	2.86548
PC(O-40:7), RT 6.66	0.000419565	2.30236
PC(38:4(OH)), RT 5.84	0.00913433	2.09535
PE 18:1_18:1	1.69651e-05	0.496329
PE 18:1_20:1, RT 11.66	0.000136914	2.08348
PE 19:0_20:4	0.000416108	3.1622
PE 19:0_18:2, RT 10.16	0.000233429	2.8162
PE 22:1_18:2	0.000113299	3.52638
PE O-16:1/16:0	0.00185088	0.323887
PE O-18:1/16:0, RT 12.19	0.0132547	0.235503
PE O-18:0/22:4	0.00102698	2.09142
PG 18:0_20:4, RT 5.62	0.000553632	3.1138
PG 18:2_22:6	0.00165426	2.08341
PG 20:4_22:6	0.000331116	3.035
PG 20:3_22:6, RT 3.75	0.000727686	2.37689
PG 20:3_22:6, RT 3.93	0.000451939	2.0555
PG 22:4_22:6, RT 4	0.00021128	3.18619
PI 18:0_18:1	0.00542591	0.416874
PI 18:4_21:0	0.000451939	2.09109
PS 18:1_18:3, RT 4.8	2.6897e-05	2.4486
PS 18:1_22:0	0.000464512	0.3923
PS 24:0_18:2	1.90521e-05	0.434203
SE 28:1/18:2	0.00121375	2.7054
SM(d16:0/16:0)	4.38424e-05	0.434374
SM(d18:1/18:0)	0.0169945	0.491795
SM(d18:1/20:0)	0.0144194	0.362272
SM(d16:1/23:0)	0.00830375	0.274127
SM(18:0/22:0)	0.00602254	0.0739359
SM(17:1/24:1)	1.31664e-05	0.439208
SM(d18:1/23:1), RT 10.88	0.000461125	0.426096
SM(d18:1/25:0)	0.0337127	0.0728661
SM(d18:0/15:0)	2.26812e-06	0.31842
SM(d18:3/23:0)	6.36284e-05	0.441975
SM(18:1,17:0)	0.000446993	0.402765
SM(d18:0/23:0)	0.00547591	0.0391759
(n)-hydroxy eicosanoic acid, RT 3.04	0.00439039	5.45952
(n)-hydroxy eicosanoic acid, RT 3.5	0.000406714	3.14252
(n)-hydroxy hexacosanoic acid	0.00997175	0.0131981
(n)-hydroxy tetracosanoic acid, RT 5.1	0.000257504	0.161143
PC(37:6)	0.00250866	0.45222
PC(39:6), RT 8.22	0.00164096	2.08002
PC(39:4), RT 7.48	0.000321932	9.7379
PC(39:4), RT 8.98	0.00125787	3.19704
PC(39:2)	0.00177147	2.01155
PC(40:4)	0.000299259	2.4937
PC(40:2)	0.0001284	2.32252
PC(42:6)	0.00113158	2.25499
PC(44:7), RT 8.62	0.00075836	2.26833
PC(O-32:2)	4.60039e-05	0.493417
PC(O-34:2)	0.000250143	2.23483
PC(O-36:4)	0.000240666	3.09562
PC(O-38:5), RT 13.09	0.000180101	2.50558
PC(O-38:5), RT 7.15	0.00185027	2.13175
PC(O-38:4)	7.93995e-05	2.85759
PC(O-40:5)	0.000708738	2.55873
PC(O-42:6)	0.00185802	2.64936
PC(O-42:5), RT 10.93	0.00135835	2.3321
PE(O-32:1)	0.00436635	0.35043
PE(O-36:3)	1.94391e-05	0.478854
PI(39:4)	0.000733104	2.11392
PS(18:2/19:0)	0.00290388	2.96113
Phytosphingosine	0.000344912	6.96349
22-oxocholesterol	0.000291971	2.7102
TG(49:4)	0.00209995	0.372752
TG(50:6)	0.000988368	0.463239
TG(50:4)	0.00687127	0.348492
TG(51:5)	0.00325413	0.398969
TG(51:4)	0.00881821	0.377093
TG(51:3), RT 15.68	0.0370124	0.47373
TG(52:5)	0.00672587	0.373405
TG(52:4)	0.0107988	0.453817
TG(53:6)	0.0107988	0.456136
TG(53:5)	0.0123372	0.418128
TG(53:4)	0.0206573	0.433942

## Sheet: E6_vs_E6E7
Table 11. Unique cutaneous tissue E6/E7 vs WT significant features in volcano plot					Table 12. Unique FRT tissue E6/E7 vs E6 significant features in volcano plot
Feature	p_value	FC			Feature	p_value	FC
(3'-sulfo)Galbeta-Cer(d18:1/24:0(2OH))	0.0267192	0.0266526			PS(18:2/19:0)	0.00542281	3.56724
(n)-hexacosadienoic acid	1.62282e-07	4.41782			LPE 20:0	0.0110864	3.44823
(n)-hydroxy eicosanoic acid, RT 3.04	0.00230697	4.54291			Phytosphingosine	0.0175484	3.08947
(n)-hydroxy eicosanoic acid, RT 3.5	0.000540014	2.41714			PC 24:2;O2, RT 1.77	0.0324549	3.19268
(n)-hydroxy hexacosanoic acid	0.0171702	0.0610251			LPC 20:4;O2	0.0274714	0.328695
(n)-hydroxy tetracosanoic acid, RT 3.23	0.00323241	0.297303			PI(37:2)	0.0125026	2.51397
(n)-hydroxy tetracosanoic acid, RT 5.1	0.00138413	0.319215			CAR 20:4;O	0.0300313	2.78029
1-O-18:0-Cer(d18:1/18:0)	0.0498618	0.211358			PE 18:1_18:3	0.00609113	2.17321
AC 20:0	0.000209242	2.37407			LPE O-16:1	0.0293595	2.35312
CE 20:4	0.011361	2.44492			LPE O-18:1	0.0105076	2.06919
CE 22:4	0.0165263	2.2999			LPG 18:0	0.0429561	2.38416
CE 22:6	0.00899593	2.71423			GlcCer(d18:1/16:0(OH)), RT 4.91	0.017562	2.14105
Cer(d16:1/24:0(OH))	0.000382241	2.34149			LPI 17:0	0.0127741	2.06556
Cer(d17:1/20:1)	0.0441018	2.37516			LPC 20:0	0.0266497	2.0687
Cer(d17:1/26:0(OH)), RT 13.78	0.014102	0.366169			PC(39:2)	0.0285349	2.03035
Cer(d17:1/26:0(OH)), RT 14.09	0.0237367	0.0941416			PE O-16:1/16:1	0.0458848	2.03776
Cer(d18:0/16:0(OH)), RT 7.63	0.011291	0.320614
Cer(d18:0/16:0)	0.000521067	0.484488
Cer(d18:0/18:0)	0.00356006	0.220816
Cer(d18:0/20:0)	0.0213993	0.164251
Cer(d18:0/23:0)	0.0341123	0.126983
Cer(d18:0/24:0(OH))	0.0151459	0.227046
Cer(d18:0/24:0)	0.0465351	0.178068
Cer(d18:0/25:0)	0.0253981	0.0596251
Cer(d18:0/26:0)	0.0329724	0.104502
Cer(d18:0/27:0)	0.0416199	0.0989396
Cer(d18:0/28:0)	0.037378	0.309758
Cer(d18:1/16:0(OH)), RT 5.06	0.00479037	2.56919
Cer(d18:1/22:0(OH)), RT 10.3	0.000261245	2.49026
Cer(d18:1/22:0(OH)), RT 12.69	0.0376666	0.293774
Cer(d18:1/24:0(OH)), RT 13.85	0.0268497	0.21369
Cer(d18:1/24:1(OH)), RT 10.27	6.45106e-05	3.11092
Cer(d18:1/24:1(OH)), RT 11.52	3.3042e-05	2.5256
Cer(d18:1/25:0)	0.0470241	0.142418
Cer(d18:1/28:0(OH)), RT 14.52	0.0398658	0.262911
Cer(d18:1/30:0(OH))	0.0432091	0.188688
Cer(d18:2/24:0(OH)), RT 10.71	5.4605e-05	4.11465
Cer(t18:0/15:0)	0.00349111	0.305344
Cer(t18:0/17:0)	0.0106254	0.233952
Cer(t18:0/21:0(OH)), RT 10.09	0.000107039	4.53855
Cer(t18:0/21:0(OH)), RT 8.91	0.000577815	3.66188
Cer(t18:0/26:0), RT 14.2	0.0371563	0.147127
Cer(t18:0/26:0), RT 14.48	0.0329724	0.28713
Cer(t18:1/23:0(OH)), RT 10.09	2.47804e-05	4.11497
Cer(t18:1/27:0(OH))	0.0236463	0.156318
CL 16:0_18:2_16:0_18:2, RT 15.21	0.000412657	0.342238
CL 16:0_18:2_16:0_18:2, RT 15.48	0.000954761	0.430453
CL 18:0_18:1_18:2_18:2, RT 15.24	0.00302832	0.455539
CL 18:0_18:1_18:2_18:2, RT 15.45	0.00352161	0.369716
CL 18:0_18:1_18:2_18:2, RT 15.81	0.0128188	0.31149
CL 18:1_18:1_18:2_20:4, RT 15.4	0.00353056	0.432028
CL 18:1_18:1_20:4_16:0, RT 15.24	0.00489724	0.457533
CL 18:2_18:1_18:1_16:0, RT 15.45	0.00138413	0.363381
CL 18:2_18:1_18:1_16:0, RT 15.77	0.0054705	0.464056
CL 18:2_18:1_18:1_16:0, RT 15.8	0.0117379	0.247921
CL 18:2_18:2_18:2_18:1, RT 15.4	0.00277521	0.369981
DG O-16:0_18:0, RT 14.52	0.0376381	0.160766
FA 14:0(OH)	0.00138413	3.26237
FA 18:2;O, RT 1.43	0.00194869	2.03635
GlcCer(d18:0/20:0)	0.0161633	0.192491
GlcCer(d18:0/22:0)	0.0283367	0.109163
GlcCer(d18:0/24:0)	0.0338573	0.164909
GlcCer(d18:1/22:0(2OH))	0.0211674	0.245265
GlcCer(d18:1/22:0(OH)), RT 12.69	0.0171915	0.230591
GlcCer(d18:1/22:0)	0.0396148	0.42366
GlcCer(d18:1/23:0(OH)), RT 13.39	0.0330476	0.163179
GlcCer(d18:1/24:0(OH)), RT 13.67	0.0213993	0.107377
GlcCer(d18:1/24:0), RT 11.79	0.0196554	0.128447
GlcCer(d18:1/24:0), RT 13.81	0.035995	0.259141
GlcCer(d18:1/24:1(OH))	0.000207029	0.476688
GlcCer(d18:1/25:0(OH))	0.0316631	0.0713585
GlcCer(d18:2/16:0(OH))	5.4605e-05	2.98163
GlcCer(d18:2/16:0)	3.80077e-05	4.45191
GM3(d18:1/16:0)	0.00152519	0.470526
GM3(d18:1/24:0)	0.0256021	0.0220091
LacCer(d18:1/22:0)	0.0474206	0.0417266
LacCer(d18:1/24:0)	0.0283367	0.0764254
LPC 24:0	0.0396148	0.487498
LPI 18:2	0.000146012	2.03903
LPS O-18:0	0.000170254	2.14884
MG 24:0, RT 5.98	0.0152928	0.285909
MG 26:0	0.0462417	0.0218297
N-arachidoyl taurine	0.000382241	2.00631
PC 13:0_20:3	0.00692907	2.07554
PC 14:0_20:5	0.000577815	2.25398
PC 18:1_26:0	0.0160667	0.317441
PC O-16:0/22:5	0.000170254	2.252
PC(39:4), RT 7.48	0.0117466	2.24873
PC(40:0)	0.0338573	0.228694
PC(43:1)	0.00396534	0.388427
PC(O-36:1), RT 13.71	0.0499295	0.152381
PE 16:0_16:0	0.0147321	0.415162
PE O-16:1/16:0	0.00626885	0.347933
PE O-18:1/16:0, RT 12.19	0.0257676	0.255769
PE(17:0/17:0)	0.00543899	0.28373
PE(32:0)	0.0018997	0.40395
PE(O-32:1)	0.000611812	0.363471
PE(O-34:1)	0.00740222	0.281797
Pentacosanoic acid	0.00230697	0.297168
PG 16:0_18:1	0.00118109	3.17967
PG 20:4_22:6	0.00110311	2.02427
Phytosphingosine	0.000395514	3.83487
SE 28:1/18:2	0.00221569	2.19103
SE 28:1/20:4	0.0201467	2.39934
SM(18:0/22:0)	0.0468361	0.165176
SM(d16:1/23:0)	0.0343197	0.456953
SM(d18:0/15:0)	0.000359096	0.458008
SM(d18:0/17:0)	0.00147398	0.415301
SM(d18:0/18:0)	0.00584695	0.316771
SM(d18:0/20:0)	0.0165263	0.191584
SM(d18:1/20:0)	0.0415531	0.486598
SM(d18:1/22:0), RT 12.48	0.0270262	0.266054
SM(d18:1/23:0)	0.0407263	0.248721
SM(d18:1/24:0)	0.0329724	0.146033
SM(d18:1/25:0)	0.0470241	0.166782
SM(d18:1/25:1)	0.0103866	0.478349
SM(d18:1/26:2)	0.000844487	0.498631
SM(d19:1/20:0)	0.0349892	0.440085
TG(55:4), RT 12.68	4.85555e-05	0.195072
ω-18:2-Cer(d16:1/32:0)	0.0349892	0.274478
ω-18:2-Cer(d21:1/28:0)	0.0387948	0.0826234
